# Supplementary material for: A new histone deacetylase inhibitor remodels the tumor microenvironment by deletion of polymorphonuclear myeloid-derived suppressor cells and sensitizes prostate cancer to immunotherapy
Source: BMC Med. 2023 Oct 25;21:402. doi: 10.1186/s12916-023-03094-0 (PMC10601128; doi:10.1186/s12916-023-03094-0)
Supplement: Supplementary file 1 — Additional file 1: Table S1. Animals are grouped according to a random number provided by the supplier. Table S2. Baseline demographic and clinical characteristics of anti-PD1 treatment patients. Table S3. Primers for quantitative RT-PCR. [file 12916_2023_3094_MOESM1_ESM.zip]

Archive with 3 entries (3 files):
- additional file 1/Table S1R4.xlsx
- additional file 1/Table S2R4.docx
- additional file 1/Table S3R4.docx
