# Supplementary material for: A new histone deacetylase inhibitor remodels the tumor microenvironment by deletion of polymorphonuclear myeloid-derived suppressor cells and sensitizes prostate cancer to immunotherapy
Source: BMC Med. 2023 Oct 25;21:402. doi: 10.1186/s12916-023-03094-0 (PMC10601128; doi:10.1186/s12916-023-03094-0)
Supplement: Supplementary file 1 — Additional file 1: Table S1. Animals are grouped according to a random number provided by the supplier. Table S2. Baseline demographic and clinical characteristics of anti-PD1 treatment patients. Table S3. Primers for quantitative RT-PCR. [file 12916_2023_3094_MOESM1_ESM.zip › additional file 1/Table S1R4.xlsx]

## Sheet: Sheet1
Table S1. Animals are grouped according to a random number provided by the supplier
	Rats					Subcutaneous tumor Model					Bone marrow injection Model
		5mg/kg CN133	5mg/kg Entinostat	5mg/kg SAHA		BALB/c nude mice		C57BL/J6 mice			FVB mice
	0.5h	001,025,049,073,097	002,026,050,074,098	003,027,051,075,099		Placebo	CN133-1mg	Placebo	CN133-1mg		anti-PD-1	anti-PD-1 + CN133
	1h	004,028,052,076,100	005,029,053,077,101	006,030,054,078,102		001,003,005,007,009,011	002,004,006,008,010,012	001,006,011,016,021,026	002,007,012,017,022,027		001,003,005,007,009,011	002,004,006,008,010,012
	2h	007,031,055,079,103	008,032,056,080,104	009,033,057,081,105
	4h	010,034,058,082,106	011,035,059,083,107	012,036,060,084,108		C57BL/J6 mice
	6h	013,037,061,085,109	014,038,062,086,110	015,039,063,087,111		Placebo		CN133
	8h	016,040,064,088,112	017,041,065,089,113	018,042,066,090,114		001,005,009,013,017,021,025,029,033,037		002,006,010,014,018,022,026,030,034,038
	12h	019,043,067,091,115	020,044,068,092,116	021,045,069,093,117		anti-PD-1		CN133 plus anti-PD-1
	24h	022,046,070,094,118	023,047,071,095,119	024,048,072,096,120		003,007,011,015,019,023,027,031,035,039		004,008,012,016,020,024,029,032,036,040
						FVB mice
						Placebo		CN133
						001,005,009,013,017,021,025,029,033,037		002,006,010,014,018,022,026,030,034,038
						anti-PD-1		CN133 plus anti-PD-1
						003,007,011,015,019,023,027,031,035,039		004,008,012,016,020,024,029,032,036,040
